# Supplementary material for: Tool Condition Monitoring and Remaining Useful Life Prognostic Based on a Wireless Sensor in Dry Milling Operations
Source: Sensors (Basel). 2016 May 31;16(6):795. doi: 10.3390/s16060795 (PMC4934221; doi:10.3390/s16060795)
Supplement: Supplementary File 1 [file sensors-16-00795-s001.zip]

Archive with 7 entries (5 files):
- sensors-126532-supplementary/
- sensors-126532-supplementary/program/
- sensors-126532-supplementary/program/adaptiveNeuroFuzzysystemgenfis2vibration.m
- sensors-126532-supplementary/program/denoisingsignalvibration.m
- sensors-126532-supplementary/program/featureselectionvibration.m
- sensors-126532-supplementary/program/timefrequencydomainAnalysisvibraton.m
- sensors-126532-supplementary/program/wearneuralnetdiffercompare.m
