# Supplementary material for: Tool Condition Monitoring and Remaining Useful Life Prognostic Based on a Wireless Sensor in Dry Milling Operations
Source: Sensors (Basel). 2016 May 31;16(6):795. doi: 10.3390/s16060795 (PMC4934221; doi:10.3390/s16060795)
Supplement: Supplementary File 1 [file sensors-16-00795-s001.zip › sensors-126532-supplementary/program/adaptiveNeuroFuzzysystemgenfis2vibration.m]

%% Êý¾Ý³õÊ¼»¯
% Êý×é¶¨Òå
xfeatures = [0,0];
% ÌØÕ÷ÖµÓëÄ¿±êÖµµ¼³ö
filename = 'D:\Program Files\MATLAB\project\c4\c4_features.xlsx';
x1 = xlsread(filename,'EO1:KB300');
filename = 'D:\Program Files\MATLAB\project\c6\c6_features.xlsx';
x2 = xlsread(filename,'EO1:KB300');
filename = 'D:\Program Files\MATLAB\project\c4\c4_wearrevise.csv';
y1 = xlsread(filename,'B1:D300');
filename = 'D:\Program Files\MATLAB\project\c6\c6_wearrevise.csv';
y2 = xlsread(filename,'B1:D300');
%% cutter1ÌØÕ÷ÖµÓëÄ¿±êÄ¥ËðÏà¹ØÏµÊý²âÊÔ
% 3¸öÇÐ²ÛÖÐÑ¡È¡×î´óËðºÄ
maxy = max(y1,[],2);
[r,pp1] = corr(x1,maxy);
rt = r.';
% [row,col] = find(rt >= 0.9);
% Ñ¡È¡ÌØÕ÷ÖµµÄË÷Òý
 k = find(rt >= 0.90);
 lengthfeatures = length(k);
 for i = 1:lengthfeatures
    xfeatures(1:300,i) = x1(:,k(i));
 end

%¹¹½¨ÑµÁ·Ñù±¾ÖÐµÄÊäÈëÏòÁ¿p
p1 = xfeatures';
%¹¹½¨ÑµÁ·Ñù±¾ÖÐµÄÄ¿±êÏòÁ¿t
t1 = maxy';
%¹éÒ»»¯,°´ÕÕÐÐµÄÃ¿¸öÔªËØ(Ã¿ÐÐÎªÒ»¸ö±äÁ¿)
ptrain1=mapminmax(p1,0,1);
ptrain1 = ptrain1';
[ttrain1,ts1]=mapminmax(t1,0,1);
ttrain1 = ttrain1';
% ²úÉúÑµÁ·Êý¾Ý
 trnData1 = [ptrain1 ttrain1];
 chkData1 = [ptrain1 ttrain1];
%% cutter2ÌØÕ÷ÖµÓëÄ¿±êÄ¥ËðÏà¹ØÏµÊý²âÊÔ
% 3¸öÇÐ²ÛÖÐÑ¡È¡×î´óËðºÄ
maxy = max(y2,[],2);

 lengthfeatures = length(k);
 for i = 1:lengthfeatures
    xfeatures(1:300,i) = x2(:,k(i));
 end

%¹¹½¨ÑµÁ·Ñù±¾ÖÐµÄÊäÈëÏòÁ¿p
p2 = xfeatures';
%¹¹½¨ÑµÁ·Ñù±¾ÖÐµÄÄ¿±êÏòÁ¿t
t2 = maxy';
%¹éÒ»»¯,°´ÕÕÐÐµÄÃ¿¸öÔªËØ(Ã¿ÐÐÎªÒ»¸ö±äÁ¿)
ptrain2=mapminmax(p2,0,1);
ptrain2 = ptrain2';
[ttrain2,ts2]=mapminmax(t2,0,1);
ttrain2 = ttrain2';
% ²úÉúÑµÁ·Êý¾Ý
 trnData2 = [ptrain2 ttrain2];
 chkData2 = [ptrain1 ttrain2];

%% ½¨Á¢adaptive neuro-fuzzy inference system
% ²úÉú³õÊ¼Ä£ºýÍÆÀíÏµÍ³
% numMFs = 2;
% mfType = 'gbellmf';
radii = 0.5;
% type = 'sugeno';
infismat = genfis2(ptrain1,ttrain1,radii);
% ½¨Á¢neuro-fuzzyÄ£ÐÍ
trnOpt = [500,0.001,NaN,NaN,NaN];
dispOpt = [1,1,1,1];
optMethod = 1;
[fis1,trnErr,ss,fis2,chkErr] = anfis(trnData1,infismat,trnOpt,dispOpt,chkData1,optMethod);
ruleview(fis1);
showfis(fis1);
% ¼ÆËãÑµÁ·ºóÄ£ºýÉñ¾­ÏµÍ³µÄÊä³öÓëÑµÁ·Êý¾ÝµÄÎó²î
numPts = 300;
trnout = evalfis(ptrain1,fis1,numPts);
% ·´¹éÒ»»¯
trnout=mapminmax('reverse',trnout,ts1);
trnRMSE = norm(trnout-t1')/sqrt(length(trnout));

chkout = evalfis(ptrain1,fis2,numPts);
% ·´¹éÒ»»¯
chkout=mapminmax('reverse',chkout,ts1);
chkRMSE = norm(chkout-t1')/sqrt(length(chkout));

% Îó²î¼ÆËã
ynetmm = trnout;
ynetmm = ynetmm';
mseanfis = trnErr(length(trnErr),1)^2;
sseresanfis = sum((t1 - ynetmm).^2);
sstotanfis = sum((t1-mean(t1)).^2);
rsquaredvalueanfis = 1 - sseresanfis/sstotanfis;
mapeanfis = sum(abs((t1-ynetmm)./t1))/300;

% »­Í¼ÐÎ
% [x,mf] = plotmf(infismat,'input',11);
% subplot(2,1,1), plot(x,mf);
% title('The membership functions before training');
% xlabel('Vibration level');
% ylabel('Degree of membership');
% [x,mf] = plotmf(fis1,'input',11);
% subplot(2,1,2), plot(x,mf);
% title('The membership functions after training');
% xlabel('Vibration level');
% ylabel('Degree of membership');

% »­Ä£ºýÍÆÀíÏµÍ³µÄÊä³öÇúÃæ
% ÊäÈëÎªµÚ1¡¢2¸öÌØÕ÷Öµ±äÁ¿
% subplot(1,1,1),gensurf(fis1,[1 2],1);
% xlabel('x1in');
% ylabel('x2in');
% zlabel('yout');
% ÊäÈëÎªµÚ3¡¢4¸öÌØÕ÷Öµ±äÁ¿
% subplot(2,1,2),gensurf(fis1,[3 4],1);
subplot(1,1,1),plotfis(fis1);
