# Supplementary material for: Tool Condition Monitoring and Remaining Useful Life Prognostic Based on a Wireless Sensor in Dry Milling Operations
Source: Sensors (Basel). 2016 May 31;16(6):795. doi: 10.3390/s16060795 (PMC4934221; doi:10.3390/s16060795)
Supplement: Supplementary File 1 [file sensors-16-00795-s001.zip › sensors-126532-supplementary/program/denoisingsignalvibration.m]

% µ±Ç°ÑÓÍØÄ£Ê½ÊÇ²¹Áã
% ÉèÖÃÐÅÔë±ÈºÍËæ»úÊýÖÖ×Ó
%snr = 3; init = 2055615866; 
% ²úÉúÔ­Ê¼ÐÅºÅ£¬²¢µþ¼Ó±ê×¼¸ßË¹°×ÔëÉù
%[xref,x] = wnoise(3,11,snr,init);
filename = 'D:\Program Files\MATLAB\project\c4\c4\c_4_020.csv';
x = xlsread(filename,'F10000:F11024');
r0 = snr(x);
% ¶ÔxÊ¹ÓÃsym8Ð¡²¨½øÐÐ5²ã·Ö½â£¬µÃµ½¸ßÆµÏµÊý¡£Ê¹ÓÃSUREãÐÖµ¡¢ÈíãÐÖµ½øÐÐ½µÔë
%tptr = rigrsure;
sorh = 's';
scale = 'mln';
n = 5;
wname = 'db4';
%lev = 5;
xd1 = wden(x,'rigrsure',sorh,scale,n,wname);
%¼ÆËãSNR
r1 = snr(xd1);
%¼ÆËãMSE
[PSNR,MSE] = measerr(x,xd1);
psnr1 = PSNR;
mse1 = MSE;
% »­³öÔ­Ê¼ÐÅºÅ
%subplot(6,1,1), plot(xref), axis([1 2048 -10 10]); 
%title('Ô­Ê¼ÐÅºÅ'); 
subplot(6,1,1), plot(x); 
title('Ô­Ê¼ÐÅºÅ'); 
subplot(6,1,2), plot(xd1); 
title('½µÔëÐÅºÅ - rigrsure'); 
% Ê¹ÓÃÈíSUREãÐÖµ½µÔë 
xd2 = wden(x,'sqtwolog',sorh,scale,n,wname);
r2 = snr(xd2);
[PSNR,MSE] = measerr(x,xd2);
psnr2 = PSNR;
mse2 = MSE;
% »­³öÐÅºÅ
subplot(6,1,3), plot(xd2); 
title('½µÔëÐÅºÅ - sqtwolog');
% ¶ÔÔëÉù±ê×¼²î½øÐÐµ¥²ã¹À¼Æ£¬Ê¹ÓÃfixed formãÐÖµ½µÔë
xd3 = wden(x,'heursure',sorh,scale,n,wname);
r3 = snr(xd3);
[PSNR,MSE] = measerr(x,xd3);
psnr3 = PSNR;
mse3 = MSE;
% »­³öÐÅºÅ
subplot(6,1,4), plot(xd3); 
title('½µÔëÐÅºÅ - heursure');
% ¶ÔÔëÉù±ê×¼²î½øÐÐ¶à²ã¹À¼Æ£¬Ê¹ÓÃminimaxãÐÖµ½µÔë
xd4 = wden(x,'minimaxi',sorh,scale,n,wname);
r4 = snr(xd4);
[PSNR,MSE] = measerr(x,xd4);
psnr4 = PSNR;
mse4 = MSE;
% »­³öÐÅºÅ
subplot(6,1,5), plot(xd4); 
title('½µÔëÐÅºÅ - minimaxi');
% Èç¹ûÐèÒª¶à´Î³¢ÊÔ£¬×îºóÊÇÖ´ÐÐÒ»´Î·Ö½â£¬¶à´ÎÉèÖÃãÐÖµ
% ·Ö½â
[c,l] = wavedec(x,n,wname);
% Ê¹ÓÃÐ¡²¨·Ö½â½á¹¹[c,l]ÉèÖÃãÐÖµ
xd5 = wden(c,l,'minimaxi',sorh,scale,n,wname);
subplot(6,1,6), plot(xd5); 
title('½µÔëÐÅºÅ(·Ö½â½á¹¹) - minimaxi');
