# Supplementary material for: Tool Condition Monitoring and Remaining Useful Life Prognostic Based on a Wireless Sensor in Dry Milling Operations
Source: Sensors (Basel). 2016 May 31;16(6):795. doi: 10.3390/s16060795 (PMC4934221; doi:10.3390/s16060795)
Supplement: Supplementary File 1 [file sensors-16-00795-s001.zip › sensors-126532-supplementary/program/featureselectionvibration.m]

% Êý×é¶¨Òå
xfeatures = [0,0];
% ÌØÕ÷ÖµÓëÄ¿±êÖµµ¼Èë
filename = 'D:\Program Files\MATLAB\project\c4\c4_features.xlsx';
x = xlsread(filename,'EO1:KB300');
filename = 'D:\Program Files\MATLAB\project\c4\c4_wearrevise.csv';
y = xlsread(filename,'B1:D300');
maxy = max(y,[],2);
% Ë³ÐòÌØÕ÷ÌáÈ¡
% c = cvpartition(y,'k',10);
% opts = statset('display','iter');
% fun = @(XT,yT,Xt,yt)...
%       (sum(~strcmp(yt,classify(Xt,XT,yT,'quadratic'))));

% [fs,history] = sequentialfs(fun,X,y,'cv',c,'options',opts)
[r,p] = corr(x,maxy);
rt = r.';
% [row,col] = find(rt >= 0.95);
% Ñ¡È¡ÌØÕ÷ÖµµÄË÷Òý
 k = find(rt >= 0.90);
 lengthfeatures = length(k);
 for i = 1:lengthfeatures
    xfeatures(1:300,i) = x(:,k(i));
 end
r1 = corr(x);
