# Supplementary material for: Tool Condition Monitoring and Remaining Useful Life Prognostic Based on a Wireless Sensor in Dry Milling Operations
Source: Sensors (Basel). 2016 May 31;16(6):795. doi: 10.3390/s16060795 (PMC4934221; doi:10.3390/s16060795)
Supplement: Supplementary File 1 [file sensors-16-00795-s001.zip › sensors-126532-supplementary/program/timefrequencydomainAnalysisvibraton.m]

clear
%²ÉÑùÆµÂÊ
fs = 1000;
% ÐÅºÅµ¼Èë
filename = 'D:\Program Files\MATLAB\project\c4\c4\c_4_020.csv';
y = xlsread(filename,'A10000:A11024');
%len = length(y);
%level = wmaxlev(len,'db2');
t = wpdec(y,5,'sym12','shannon');
plot(t)
%bt = besttree(t);
%[Tn_Pal,Tn_Seq] = otnodes(t);
%Ð¡²¨°ü·Ö½â¸÷¸ö½ÚµãÄÜÁ¿°Ù·Ö±È
energy = wenergy(t);
%Ð¡²¨°ü¸÷½ÚµãÄÜÁ¿Æ×ÃÜ¶È
[spectrum,time,frequency] = wpspectrum(t,fs,'plot');
%¼ÆËã¸÷Ð¡²¨°üÏµÊý·å¶È£¬²»Ð£ÕýÆ«²î£¨1£©£¬Ã¿ÐÐÔªËØ·å¶ÈÊ¸Á¿£¨2£©
kuriosistimefrequency = kurtosis(spectrum,1,2);
