# Supplementary material for: Tool Condition Monitoring and Remaining Useful Life Prognostic Based on a Wireless Sensor in Dry Milling Operations
Source: Sensors (Basel). 2016 May 31;16(6):795. doi: 10.3390/s16060795 (PMC4934221; doi:10.3390/s16060795)
Supplement: Supplementary File 1 [file sensors-16-00795-s001.zip › sensors-126532-supplementary/program/wearneuralnetdiffercompare.m]

% Êý×é¶¨Òå
x1features = [0,0];
x2features = [0,0];
% ÌØÕ÷ÖµÓëÄ¿±êÖµµ¼³ö
filename = 'D:\Program Files\MATLAB\project\c1\c1_features.xlsx';
x1 = xlsread(filename);
filename = 'D:\Program Files\MATLAB\project\c4\c4_features.xlsx';
x2 = xlsread(filename);
filename = 'D:\Program Files\MATLAB\project\c1\c1_wearrevise.csv';
y1 = xlsread(filename,'B1:D315');
filename = 'D:\Program Files\MATLAB\project\c4\c4_wearrevise.csv';
y2 = xlsread(filename,'B1:D315');
% 3¸öÇÐ²ÛÖÐÑ¡È¡×î´óËðºÄ
maxy1 = max(y1,[],2);
maxy2 = max(y2,[],2);
% Ë³ÐòÌØÕ÷ÌáÈ¡
% c = cvpartition(y,'k',10);
% opts = statset('display','iter');
% fun = @(XT,yT,Xt,yt)...
%       (sum(~strcmp(yt,classify(Xt,XT,yT,'quadratic'))));

% [fs,history] = sequentialfs(fun,X,y,'cv',c,'options',opts)
% ÌØÕ÷ÖµÓëÄ¿±êÄ¥ËðÏà¹ØÏµÊý²âÊÔ
[r,pp] = corr(x1,maxy1);
rt = r.';
% [row,col] = find(rt >= 0.9);
% Ñ¡È¡ÌØÕ÷ÖµµÄË÷Òý
 k = find(rt >= 0.9);
 lengthfeatures = length(k);
%ÑµÁ·Êý¾ÝÌØÕ÷ÖµÑ¡È¡  
 for i = 1:lengthfeatures
    x1features(1:315,i) = x1(:,k(i));
 end
%²âÊÔÊý¾ÝÌØÕ÷ÖµÑ¡È¡ 
 for i = 1:lengthfeatures
    x2features(1:315,i) = x2(:,k(i));
 end
%¹¹½¨ÑµÁ·Ñù±¾ÖÐµÄÊäÈëÏòÁ¿p
p1 = x1features';
%¹¹½¨²âÊÔÑù±¾ÖÐµÄÊäÈëÏòÁ¿p
p2 = x2features';
%¹¹½¨ÑµÁ·Ñù±¾ÖÐµÄÄ¿±êÏòÁ¿t
t1 = maxy1';
%¹¹½¨ÑµÁ·Ñù±¾ÖÐµÄÄ¿±êÏòÁ¿t
t2 = maxy2';

%¹éÒ»»¯
ptrain1=mapminmax(p1,0,1);
ptrain2=mapminmax(p2,0,1);

[ttrain1,ts1]=mapminmax(t1,0,1);
[ttrain2,ts2]=mapminmax(t2,0,1);
%% RBFÉñ¾­ÍøÂçÔ¤²â
%´´½¨Ò»¸öRBF(¾¶Ïò»ùÍøÂç)ÍøÂç
spread=1.2;
net=newrbe(p1,t1,spread);
%Ô¤²âÇé¿ö£¬ÊäÈë²âÊÔÑù±¾
ynetmm=sim(net,p2);
%·´¹éÒ»»¯
% ynetmm=mapminmax('reverse',ynetmm,ts2);
mserbf = perform(net,t2,ynetmm,1);
sseresrbf = sse(net,t2,ynetmm);
sstotrbf = sum(sum(((t2-sum(mean(t2,2))/3).^2),2))/3;
rsquaredvaluerbf = 1 - sseresrbf/sstotrbf;
maperbf = sum(sum(abs((t2-ynetmm)./t2))./3,2)/315;
%% BP¼¶ÁªÇ°ÏòÉñ¾­ÍøÂç
% ´´½¨BPÍøÂç£¬Òþ²ãÊýÁ¿Îª10£¬ÑµÁ·º¯ÊýÎªtrainlm
net = cascadeforwardnet(10,'trainlm');
% net.trainParam.epochs = 1000;
% net.trainParam.goal = 0.01;
% LP.lr = 0.1;
net = train(net,p1,t1);
% view(net)
ynetmm=net(p2);
% ynetmm=mapminmax('reverse',ynetmm,ts1);
msebp = perform(net,t2,ynetmm,1);
sseresbp = sse(net,t2,ynetmm);
sstotbp = sum(sum(((t2-sum(mean(t2,2))/3).^2),2))/3;
rsquaredvaluebp = 1 - sseresbp/sstotbp;
mapebp = sum(sum(abs((t2-ynetmm)./t2))./3,2)/315;

%% BPÇ°ÏòÉñ¾­ÍøÂç
% ´´½¨BPÍøÂç£¬Òþ²ãÊýÁ¿Îª12£¬ÑµÁ·º¯ÊýÎªtrainlm
net = feedforwardnet(12,'trainlm');
% net.trainParam.epochs = 1000;
% net.trainParam.goal = 0.01;
% LP.lr = 0.1;
net = train(net,p1,t1);
% view(net)
ynetmm=net(p2);
% ynetmm=mapminmax('reverse',ynetmm,ts1);
msebpf = perform(net,t2,ynetmm,1);
sseresbpf = sse(net,t2,ynetmm);
sstotbpf = sum(sum(((t2-sum(mean(t2,2))/3).^2),2))/3;
rsquaredvaluebpf = 1 - sseresbpf/sstotbpf;
mapebpf = sum(sum(abs((t2-ynetmm)./t2))./3,2)/315;

%% GRNN£¨¹ãÒå»Ø¹é£©Éñ¾­ÍøÂç
% ´´½¨¾ºÕùÉñ¾­ÍøÂç£¬¾ºÕù²ãÊýÁ¿Îª12£¬È¨ÖØµÄÑ§Ï°ÂÊ0.01£¬Æ«ÖÃµÄÑ§Ï°ÂÊ0.001
net = newgrnn(p1,t1);
% net.trainFcn = 'trainlm';
% net.trainParam.epochs = 1000;
% net.trainParam.goal = 0.01;
% LP.lr = 0.1;
% net = train(net,p,t);
% view(net)
ynetmm=sim(net,p2);
% ynetmm=mapminmax('reverse',ynetmm,ts1);
msegrnn = perform(net,t2,ynetmm,1);
sseresgrnn = sse(net,t2,ynetmm);
sstotgrnn = sum(sum(((t2-sum(mean(t2,2))/3).^2),2))/3;
rsquaredvaluegrnn = 1 - sseresgrnn/sstotgrnn;
mapegrnn = sum(sum(abs((t2-ynetmm)./t2))./3,2)/315;
